# Supplementary material for: Low-Dose Ionizing Radiation and Thyroid Diseases and Functional Modifications in Exposed Workers: A Systematic Review
Source: J Clin Med. 2025 Jan 17;14(2):588. doi: 10.3390/jcm14020588 (PMC11766329; doi:10.3390/jcm14020588)
Supplement: Supplementary file 1 [file jcm-14-00588-s001.zip]

Archive with 1 entries (1 files):
- jcm-3329099-supplementary.pdf
